# Supplementary material for: The Effect of Experience on Anxiety in Food Safety Incidents—An Empirical Study on Infant Formula Safety Incidents in China
Source: Healthcare (Basel). 2022 Jan 12;10(1):138. doi: 10.3390/healthcare10010138 (PMC8776098; doi:10.3390/healthcare10010138)
Supplement: Supplementary file 1 [file healthcare-10-00138-s001.zip]

Archive with 1 entries (1 files):
- healthcare-1500406-Supplementary.pdf
